# Supplementary material for: A Case of Peripheral Odontogenic Myxofibroma Arising in the Palatal Gingiva of the Maxillary Second Premolar Region: A Case Report
Source: Case Rep Dent. 2026 Jun 4;2026:7333467. doi: 10.1155/crid/7333467 (PMC13238269; doi:10.1155/crid/7333467)
Supplement: Supplementary file 1 — Supporting Information Additional supporting information can be found online in the Supporting Information section. File S1: CARE checklist for this case report. [file CRID-2026-7333467-s001.zip]

Archive with 3 entries (2 files):
- 7333467.f1/4_CARE checklist.pdf
- 7333467.f1/Certificate_of_editing-GVPMJ_1_xyeasv9plk.pdf
- 7333467.f1/
